# Supplementary material for: Temporal Shifts in Pathogen Profiles Due to the COVID-19 Pandemic in a Romanian Pediatric Tertiary Hospital
Source: Children (Basel). 2025 Sep 18;12(9):1258. doi: 10.3390/children12091258 (PMC12468864; doi:10.3390/children12091258)
Supplement: Supplementary file 1 [file children-12-01258-s001.zip]

Archive with 1 entries (1 files):
- children-3846816-supplementary.pdf
